# Supplementary material for: 2-(3-Chloro-1,2-dihydro­pyrazin-2-yl­idene)malononitrile
Source: Acta Crystallogr Sect E Struct Rep Online. 2009 Feb 28;65(Pt 3):o643. doi: 10.1107/S1600536809006783 (PMC2968665; doi:10.1107/S1600536809006783)
Supplement: Supplementary file 2 [file e-65-0o643-Isup2.hkl]

# 
# h,k,l, Fc-squared, Fo-squared, sigma(Fo-squared) and status flag 
# 
data_I
_shelx_title ' SAS221008 in P2(1)/n' 
_shelx_refln_list_code          4 
_shelx_F_calc_maximum      113.64 
_exptl_crystal_F_000       360.00 
_reflns_d_resolution_high  0.8395 
 
loop_ 
 _symmetry_equiv_pos_as_xyz 
 'x, y, z' 
 '-x+1/2, y+1/2, -z+1/2' 
 '-x, -y, -z' 
 'x-1/2, -y-1/2, z-1/2' 
 
_cell_length_a     5.7612 
_cell_length_b     8.1457 
_cell_length_c    16.2296 
_cell_angle_alpha  90.000 
_cell_angle_beta   94.116 
_cell_angle_gamma  90.000 
 
_shelx_F_squared_multiplier     1.000 
 
loop_ 
 _refln_index_h 
 _refln_index_k 
 _refln_index_l 
 _refln_F_squared_calc 
 _refln_F_squared_meas 
 _refln_F_squared_sigma 
 _refln_observed_status 
   2   0   0       60.59       62.59      3.14 o 
   4   0   0      783.57      820.29      8.02 o 
   6   0   0       12.85       13.02      9.06 o 
   1   1   0      793.60      704.22      6.02 o 
   2   1   0       65.30       62.07      1.50 o 
   3   1   0      200.13      203.05      3.73 o 
   4   1   0      111.20      115.84      3.40 o 
   5   1   0       47.00       40.82      2.88 o 
   6   1   0      103.58       94.18      8.93 o 
   0   2   0     3487.47     3450.87     15.35 o 
   1   2   0    12505.00    11657.16     47.37 o 
   2   2   0       75.20       76.84      2.40 o 
   3   2   0     1343.66     1361.81      9.15 o 
   4   2   0      265.40      275.54      5.21 o 
   5   2   0       87.63       97.26      6.03 o 
   6   2   0        5.60        9.01      8.16 o 
   1   3   0     1333.70     1354.32      7.33 o 
   2   3   0      916.40      844.37      7.58 o 
   3   3   0        0.05        0.03      2.12 o 
   4   3   0      338.07      332.96     14.41 o 
   5   3   0       60.34       66.03      4.62 o 
   6   3   0       98.56       87.81      9.06 o 
   0   4   0     2161.45     2071.67     10.14 o 
   1   4   0       57.94       50.57      1.31 o 
   2   4   0       11.85       12.37      0.94 o 
   3   4   0       73.33       72.92      2.91 o 
   4   4   0      546.04      590.34      6.49 o 
   5   4   0       93.38       86.31     10.33 o 
   6   4   0       22.44       18.85      7.85 o 
   1   5   0       59.29       56.53      1.12 o 
   2   5   0      254.11      262.22      2.55 o 
   3   5   0      696.69      711.34      6.31 o 
   4   5   0       57.59       50.93      4.47 o 
   5   5   0       62.65       65.05      7.34 o 
   0   6   0      458.56      459.68      6.20 o 
   1   6   0      205.45      206.08      2.97 o 
   2   6   0       39.04       38.69      1.40 o 
   3   6   0        5.24        2.59      1.57 o 
   4   6   0      149.04      151.01      8.04 o 
   5   6   0       67.46       47.86      7.41 o 
   1   7   0       10.87       10.81      1.84 o 
   2   7   0      303.05      334.61      2.57 o 
   3   7   0      115.76      119.53      5.59 o 
   4   7   0       39.72       30.29      6.54 o 
   0   8   0      159.76      144.58      5.33 o 
   1   8   0      130.34      129.88      3.17 o 
   2   8   0      101.95       99.42      5.58 o 
   3   8   0      101.74      110.09      5.89 o 
   1   9   0      137.41      139.58      4.77 o 
   2   9   0        4.67        7.62      4.34 o 
  -5   0   1      627.47      633.76     17.38 o 
  -3   0   1      146.91      148.27      2.98 o 
  -1   0   1     2612.90     2594.56     15.96 o 
   1   0   1       24.94       24.24      2.14 o 
   3   0   1       11.28       12.68      3.45 o 
   5   0   1      268.56      283.79     14.48 o 
  -6   1   1        5.89        2.55      7.65 o 
  -5   1   1      648.92      679.55      9.52 o 
  -4   1   1      625.75      635.73      6.69 o 
  -3   1   1      423.28      438.26      3.70 o 
  -2   1   1       20.33       11.35      1.05 o 
  -1   1   1      224.69      199.73      3.30 o 
   1   1   1     1569.99     1542.52      5.84 o 
   2   1   1      152.43      141.13      3.13 o 
   3   1   1       35.62       26.16      2.59 o 
   4   1   1      133.04      135.73      2.75 o 
   5   1   1        4.25        3.85      2.59 o 
   6   1   1       18.23       20.30      6.46 o 
  -6   2   1      293.17      343.01     11.92 o 
  -5   2   1        1.96        1.28      3.74 o 
  -4   2   1       22.77       12.71      4.83 o 
  -3   2   1       39.48       39.73      1.91 o 
  -2   2   1       24.79       19.94      1.65 o 
  -1   2   1     6801.50     6642.36     53.14 o 
   0   2   1      762.91      739.45      4.22 o 
   1   2   1      311.29      344.64      3.37 o 
   2   2   1      207.16      203.80      2.94 o 
   3   2   1      122.78      112.35      4.06 o 
   4   2   1      131.40      123.93      2.39 o 
   5   2   1       12.04       11.83      1.96 o 
   6   2   1       17.17       18.64      7.16 o 
  -6   3   1        3.96        2.10      6.60 o 
  -5   3   1        1.21        0.17      3.24 o 
  -4   3   1      882.52      919.17     12.71 o 
  -3   3   1      199.68      206.11      2.85 o 
  -2   3   1        0.22       -0.31      1.46 o 
  -1   3   1       57.82       55.32      1.40 o 
   0   3   1      122.76      126.04      1.70 o 
   1   3   1      208.12      211.77      1.48 o 
   2   3   1      279.57      280.93      3.77 o 
   3   3   1      908.80      925.60     10.49 o 
   4   3   1       20.59       17.09      3.28 o 
   5   3   1       20.38       18.47      4.04 o 
   6   3   1       33.69       35.35      7.54 o 
  -6   4   1        1.86       -0.63      7.27 o 
  -5   4   1      200.09      236.61      9.29 o 
  -4   4   1      157.03      167.29      4.42 o 
  -3   4   1      126.26      126.10      4.54 o 
  -2   4   1     1395.50     1384.25     17.49 o 
  -1   4   1     1790.45     1812.09      6.27 o 
   0   4   1       31.94       32.21      1.24 o 
   1   4   1       88.08       83.79      1.06 o 
   2   4   1       10.04        8.94      1.15 o 
   3   4   1       59.78       53.05      2.67 o 
   4   4   1       25.05       22.22      5.72 o 
   5   4   1        5.89        9.80      6.62 o 
   6   4   1       19.45       15.18      7.12 o 
  -5   5   1        5.31        5.83      5.93 o 
  -4   5   1       32.99       35.27      2.30 o 
  -3   5   1      298.16      320.42      6.17 o 
  -2   5   1       32.97       30.55      1.20 o 
  -1   5   1       24.35       20.97      0.79 o 
   0   5   1      202.02      199.87      2.49 o 
   1   5   1       68.44       71.42      1.07 o 
   2   5   1      271.43      283.72      2.84 o 
   3   5   1      720.33      714.55      8.27 o 
   4   5   1      105.87       88.84      6.32 o 
   5   5   1       27.67       25.49      6.98 o 
  -5   6   1       11.80        9.88      7.33 o 
  -4   6   1      133.41      144.35      7.94 o 
  -3   6   1       10.10        8.74      2.21 o 
  -2   6   1      509.44      529.95      6.03 o 
  -1   6   1        0.09        0.02      1.64 o 
   0   6   1        1.94        1.26      1.50 o 
   1   6   1       70.45       63.14      1.99 o 
   2   6   1       39.02       39.78      1.56 o 
   3   6   1        0.26        0.98      2.32 o 
   4   6   1       31.05       33.21      6.43 o 
   5   6   1       12.52        9.22      6.27 o 
  -4   7   1       14.34       17.37      6.55 o 
  -3   7   1       53.32       52.71      4.29 o 
  -2   7   1       83.40       75.24      1.42 o 
  -1   7   1       95.39       95.46      2.98 o 
   0   7   1       48.46       43.22      2.05 o 
   1   7   1       13.68       11.83      1.79 o 
   2   7   1      496.02      508.41      4.33 o 
   3   7   1        1.84        2.90      2.12 o 
   4   7   1        0.08        7.05      5.92 o 
  -3   8   1        1.74        1.63      4.09 o 
  -2   8   1        8.33        5.56      3.43 o 
  -1   8   1        7.36        8.26      2.09 o 
   0   8   1        6.77        4.20      2.00 o 
   1   8   1       78.60       80.56      2.85 o 
   2   8   1        1.14        1.17      2.41 o 
   3   8   1       10.03       11.14      4.41 o 
  -2   9   1       11.93       10.76      3.72 o 
  -1   9   1        0.10       -0.48      2.77 o 
   0   9   1        6.88        6.63      2.79 o 
   1   9   1       13.46       14.25      3.48 o 
   2   9   1       31.69       23.61      4.48 o 
  -6   0   2        9.55        2.87     10.40 o 
  -4   0   2      542.88      527.42      6.22 o 
  -2   0   2     3546.70     3503.58      9.43 o 
   2   0   2    10323.96    10460.52    143.47 o 
   4   0   2       42.09       47.43      3.57 o 
   6   0   2      409.56      430.12     17.22 o 
  -6   1   2       69.90       63.11      9.44 o 
  -5   1   2       62.56       55.48      3.50 o 
  -4   1   2       29.22       33.85      2.51 o 
  -3   1   2      115.72      116.06      2.29 o 
  -2   1   2      198.08      208.83      1.87 o 
  -1   1   2      711.70      669.78      6.83 o 
   0   1   2     3472.20     3228.14     27.39 o 
   1   1   2      127.91      107.43      2.30 o 
   2   1   2     1361.19     1401.83      8.02 o 
   3   1   2        1.42       -1.15      2.59 o 
   4   1   2      276.23      294.68      4.47 o 
   5   1   2      230.72      234.22      6.46 o 
   6   1   2       51.82       49.73      8.62 o 
  -6   2   2       31.11       27.92      6.07 o 
  -5   2   2       48.56       45.65      4.14 o 
  -4   2   2       35.03       28.37      2.67 o 
  -3   2   2       28.13       30.83      1.69 o 
  -2   2   2     1887.01     2013.29     12.18 o 
  -1   2   2    12913.28    12412.77     79.18 o 
   0   2   2        3.94        4.96      0.73 o 
   1   2   2     1750.94     1751.58      4.05 o 
   2   2   2      100.10       86.93      1.93 o 
   3   2   2     2187.18     2233.45     16.27 o 
   4   2   2      147.26      150.02      4.36 o 
   5   2   2      420.38      427.21      4.82 o 
   6   2   2        2.25        0.88      7.30 o 
  -6   3   2      101.91      107.28      8.97 o 
  -5   3   2       18.80       10.25      5.49 o 
  -4   3   2      271.92      275.78      4.57 o 
  -3   3   2      278.50      278.92      3.06 o 
  -2   3   2       25.27       22.05      1.76 o 
  -1   3   2      175.69      163.36      2.61 o 
   0   3   2       22.76       35.90      0.84 o 
   1   3   2      359.80      366.60      1.90 o 
   2   3   2       74.78       78.29      2.33 o 
   3   3   2       45.05       48.21      2.20 o 
   4   3   2      212.90      209.42      6.25 o 
   5   3   2      168.20      196.68      6.96 o 
   6   3   2       37.79       46.99      8.67 o 
  -6   4   2       13.96       10.38      7.23 o 
  -5   4   2      212.32      229.76      9.52 o 
  -4   4   2        6.66        6.06      1.99 o 
  -3   4   2      570.85      559.23      9.70 o 
  -2   4   2     4164.89     4278.67     14.80 o 
  -1   4   2       36.04       35.50      0.98 o 
   0   4   2      368.02      341.39      2.49 o 
   1   4   2      184.18      182.06      1.50 o 
   2   4   2     1024.41     1062.00      6.67 o 
   3   4   2      186.09      189.96      2.96 o 
   4   4   2      114.29      105.17      4.25 o 
   5   4   2        9.09        7.37      6.53 o 
   6   4   2       96.65       85.35      8.39 o 
  -5   5   2        0.06        0.59      6.32 o 
  -4   5   2       47.27       40.65      2.93 o 
  -3   5   2      205.35      209.83      6.74 o 
  -2   5   2      147.54      145.95      2.48 o 
  -1   5   2       62.69       68.29      1.41 o 
   0   5   2        2.37        2.28      1.14 o 
   1   5   2       74.00       73.02      1.02 o 
   2   5   2       34.35       32.16      1.40 o 
   3   5   2       49.62       46.43      2.89 o 
   4   5   2      207.60      206.63     16.69 o 
   5   5   2      100.29      103.17      8.13 o 
  -5   6   2       69.28       65.71      7.18 o 
  -4   6   2       24.26       26.95      4.71 o 
  -3   6   2      543.70      520.41     13.15 o 
  -2   6   2        0.03       -0.11      1.62 o 
  -1   6   2      371.65      368.25      4.45 o 
   0   6   2        3.98        2.26      1.68 o 
   1   6   2       23.01       22.84      1.75 o 
   2   6   2      253.64      262.59      4.08 o 
   3   6   2      311.73      304.29     14.90 o 
   4   6   2        8.60        7.11      5.49 o 
   5   6   2        0.29        0.22      6.00 o 
  -4   7   2       58.89       50.83      6.96 o 
  -3   7   2      113.72      110.22      4.79 o 
  -2   7   2       34.95       33.46      2.17 o 
  -1   7   2        2.56        1.39      2.28 o 
   0   7   2      375.60      392.26      4.20 o 
   1   7   2       18.86       11.16      1.94 o 
   2   7   2       94.50       96.48      2.22 o 
   3   7   2       26.89       25.56      2.79 o 
   4   7   2      107.35      107.80      7.97 o 
  -3   8   2       15.41        9.52      3.78 o 
  -2   8   2       40.89       31.61      3.82 o 
  -1   8   2       23.09       23.86      2.97 o 
   0   8   2        7.90        5.79      2.35 o 
   1   8   2       31.79       30.35      2.79 o 
   2   8   2       33.00       35.12      3.17 o 
   3   8   2       21.47       19.85      4.45 o 
  -2   9   2       13.68       15.33      3.82 o 
  -1   9   2        0.07        0.70      2.72 o 
   0   9   2        5.99        6.89      2.71 o 
   1   9   2      365.30      407.34      6.85 o 
   2   9   2        4.42        1.99      4.72 o 
  -5   0   3      133.31      129.82      5.79 o 
  -3   0   3     3038.61     3139.54     17.47 o 
  -1   0   3      115.03      126.86      3.05 o 
   1   0   3     2022.60     1923.63      9.10 o 
   3   0   3      385.58      466.33     10.05 o 
   5   0   3       11.99       11.44      5.59 o 
  -6   1   3      160.15      162.02      7.76 o 
  -5   1   3      492.81      513.27      7.35 o 
  -4   1   3       47.14       49.01      2.48 o 
  -3   1   3       23.87       20.86      1.52 o 
  -2   1   3      576.79      562.28      4.46 o 
  -1   1   3       80.16       63.92      2.06 o 
   0   1   3       27.88       23.89      1.19 o 
   1   1   3     3984.38     3955.59     14.73 o 
   2   1   3      567.34      529.46      4.15 o 
   3   1   3      161.77      144.87      3.88 o 
   4   1   3       14.67       13.03      3.16 o 
   5   1   3       95.08       86.21      5.50 o 
   6   1   3       74.40       73.06      5.21 o 
  -6   2   3      253.22      264.94      8.45 o 
  -5   2   3      139.57      140.29      5.35 o 
  -4   2   3      725.78      743.24      7.01 o 
  -3   2   3        0.94        0.56      1.45 o 
  -2   2   3      893.85      903.04      4.42 o 
  -1   2   3        1.71        1.62      1.66 o 
   0   2   3     2650.44     2577.68     10.31 o 
   1   2   3      727.56      782.12      3.88 o 
   2   2   3      485.53      524.23     15.74 o 
   3   2   3      530.09      558.01      5.24 o 
   4   2   3       35.59       34.51      4.36 o 
   5   2   3        2.37        1.09      1.96 o 
   6   2   3       44.79       45.96     11.06 o 
  -6   3   3       60.01       51.65      8.05 o 
  -5   3   3       94.62       96.46      7.23 o 
  -4   3   3      186.34      191.15      3.93 o 
  -3   3   3       62.27       53.35      1.26 o 
  -2   3   3      195.09      215.08      4.27 o 
  -1   3   3     2151.30     2224.44     10.80 o 
   0   3   3       76.40       84.31      1.50 o 
   1   3   3       32.64       46.31      0.97 o 
   2   3   3      409.72      395.85      4.43 o 
   3   3   3      280.42      290.65      3.10 o 
   4   3   3       24.90       20.04      3.34 o 
   5   3   3       32.69       30.40      4.12 o 
   6   3   3       30.44       35.01      7.81 o 
  -6   4   3        0.59        3.66      7.44 o 
  -5   4   3       36.98       38.51      7.34 o 
  -4   4   3        9.39        8.16      1.91 o 
  -3   4   3      139.49      136.56      3.91 o 
  -2   4   3      424.71      420.17      3.91 o 
  -1   4   3        0.06        0.40      1.42 o 
   0   4   3      301.97      313.22      1.92 o 
   1   4   3      876.24      918.82      6.47 o 
   2   4   3       11.42       11.40      1.27 o 
   3   4   3       40.36       38.79      1.92 o 
   4   4   3      115.96      104.71      4.14 o 
   5   4   3        9.41        8.26      3.55 o 
   6   4   3        0.17        0.84      7.80 o 
  -5   5   3       76.57       71.38      7.85 o 
  -4   5   3       10.97       13.01      4.13 o 
  -3   5   3       52.92       46.55      2.74 o 
  -2   5   3      351.39      344.09      3.49 o 
  -1   5   3      842.15      914.33      6.58 o 
   0   5   3      259.89      273.61      1.96 o 
   1   5   3      115.02      116.94      1.41 o 
   2   5   3      331.38      344.44      2.79 o 
   3   5   3        1.40        2.31      1.91 o 
   4   5   3       22.09       14.22      2.97 o 
   5   5   3       53.70       63.83      8.08 o 
  -5   6   3        1.07        0.49      6.77 o 
  -4   6   3        1.70       -0.92      4.32 o 
  -3   6   3      429.82      429.60      7.02 o 
  -2   6   3      211.87      214.28      3.11 o 
  -1   6   3        0.31        0.01      0.56 o 
   0   6   3      259.65      275.46      2.91 o 
   1   6   3       95.23       94.11      1.79 o 
   2   6   3        2.00        1.25      1.35 o 
   3   6   3       40.13       33.65      2.76 o 
   4   6   3       27.73       23.62      6.16 o 
   5   6   3        0.19       -0.81      6.23 o 
  -4   7   3       48.30       40.73      5.05 o 
  -3   7   3       52.88       56.95      4.14 o 
  -2   7   3        3.03        2.05      1.29 o 
  -1   7   3       23.39       22.86      2.77 o 
   0   7   3       62.94       60.97      2.43 o 
   1   7   3       58.82       60.28      2.34 o 
   2   7   3       61.59       59.92      2.26 o 
   3   7   3       95.41       87.95      6.51 o 
   4   7   3        8.32        9.01      6.28 o 
  -3   8   3      108.57      103.91      4.81 o 
  -2   8   3        6.70        8.25      3.43 o 
  -1   8   3        2.11        1.93      2.33 o 
   0   8   3        4.75        4.26      2.41 o 
   1   8   3       60.49       53.42      3.42 o 
   2   8   3       25.11       18.80      2.96 o 
   3   8   3        4.85       10.45      4.77 o 
  -2   9   3       65.34       71.93      4.48 o 
  -1   9   3        0.18       -0.06      2.69 o 
   0   9   3       13.67        9.11      2.93 o 
   1   9   3       23.51       18.37      2.99 o 
   2   9   3       18.52       16.92      4.73 o 
  -6   0   4       15.52        9.21      8.08 o 
  -4   0   4      123.23      115.42      4.12 o 
  -2   0   4     1929.71     1869.07     11.22 o 
   2   0   4     5387.30     5452.74     33.34 o 
   4   0   4     1039.72     1054.43     34.31 o 
   6   0   4      101.91       99.29      7.76 o 
  -6   1   4       41.56       35.99      7.46 o 
  -5   1   4       68.25       63.30      3.46 o 
  -4   1   4      103.51       99.82      2.81 o 
  -3   1   4       10.19        5.62      1.26 o 
  -2   1   4      593.88      666.83      3.41 o 
  -1   1   4      333.60      379.35      2.36 o 
   0   1   4      432.17      463.85      3.50 o 
   1   1   4       40.60       35.35      1.46 o 
   2   1   4      235.34      225.04      3.09 o 
   3   1   4      172.83      177.18      3.98 o 
   4   1   4      165.96      170.04      4.80 o 
   5   1   4       82.10       75.52      5.26 o 
   6   1   4        3.01        3.27      4.44 o 
  -6   2   4      119.34      108.71      7.04 o 
  -5   2   4       10.84       11.17      3.70 o 
  -4   2   4        0.78        0.05      2.30 o 
  -3   2   4      761.80      784.61      6.58 o 
  -2   2   4      103.85      116.84      1.78 o 
  -1   2   4      166.69      156.31      2.12 o 
   0   2   4      457.89      486.96      1.92 o 
   1   2   4     7357.63     7247.50     36.95 o 
   2   2   4      145.39      165.54      2.34 o 
   3   2   4       97.83       98.47      2.66 o 
   4   2   4       14.73        9.82      3.59 o 
   5   2   4      399.65      420.70      8.37 o 
   6   2   4        1.06       -0.84      5.02 o 
  -6   3   4        3.67        1.99      7.27 o 
  -5   3   4       61.98       56.16      6.53 o 
  -4   3   4      129.58      133.87      5.04 o 
  -3   3   4       58.73       54.87      1.60 o 
  -2   3   4      361.23      446.09     10.36 o 
  -1   3   4       70.59       90.46      1.89 o 
   0   3   4      160.26      135.44      1.84 o 
   1   3   4       32.19       32.43      1.08 o 
   2   3   4        6.50        7.79      1.05 o 
   3   3   4      377.35      382.60      3.60 o 
   4   3   4      184.14      184.36      5.02 o 
   5   3   4       17.38        9.97      3.69 o 
   6   3   4        3.99        3.83      4.17 o 
  -6   4   4       67.47       62.98      8.18 o 
  -5   4   4       30.48       24.88      4.74 o 
  -4   4   4        2.55        0.62      4.00 o 
  -3   4   4      174.70      190.10      3.46 o 
  -2   4   4      430.97      425.48      4.41 o 
  -1   4   4       67.58       71.90      1.48 o 
   0   4   4      643.73      647.36      3.28 o 
   1   4   4        1.85        0.06      0.90 o 
   2   4   4      355.91      348.16      2.68 o 
   3   4   4        8.05        9.75      1.81 o 
   4   4   4      324.52      332.38      6.03 o 
   5   4   4       44.36       42.47      4.14 o 
  -5   5   4       28.57       19.70      4.89 o 
  -4   5   4      187.07      184.84     11.71 o 
  -3   5   4       37.09       38.87      2.73 o 
  -2   5   4      154.79      166.20      2.72 o 
  -1   5   4      361.71      369.50      3.81 o 
   0   5   4      142.75      138.44      1.61 o 
   1   5   4        2.09        2.59      1.00 o 
   2   5   4      268.49      286.64      2.68 o 
   3   5   4      212.43      225.80      4.17 o 
   4   5   4       52.39       44.72      3.44 o 
   5   5   4       17.33       15.98      3.76 o 
  -5   6   4       43.26       43.62      7.48 o 
  -4   6   4       57.84       49.14      5.31 o 
  -3   6   4      260.86      255.05      6.00 o 
  -2   6   4       16.89       16.21      1.86 o 
  -1   6   4       13.61       14.26      0.94 o 
   0   6   4      107.66      107.91      2.02 o 
   1   6   4       98.16       90.49      1.77 o 
   2   6   4       29.05       27.15      1.67 o 
   3   6   4        1.10        1.19      1.84 o 
   4   6   4        0.43        0.99      2.98 o 
   5   6   4       90.77       98.38      7.63 o 
  -4   7   4       44.53       51.64      5.41 o 
  -3   7   4       30.15       30.27      3.68 o 
  -2   7   4        9.85        7.74      1.54 o 
  -1   7   4       95.92       98.35      3.48 o 
   0   7   4       73.70       77.73      2.40 o 
   1   7   4       32.43       31.26      2.67 o 
   2   7   4       51.66       52.20      2.10 o 
   3   7   4      192.01      191.70      8.47 o 
   4   7   4      100.01      115.01      7.89 o 
  -3   8   4        1.64        2.27      3.69 o 
  -2   8   4       14.88       10.71      3.38 o 
  -1   8   4        0.01        0.37      2.40 o 
   0   8   4       22.95       14.40      2.71 o 
   1   8   4       71.27       68.59      3.65 o 
   2   8   4       27.72       28.69      3.37 o 
   3   8   4        9.37        3.13      3.79 o 
  -2   9   4        3.02        1.41      3.78 o 
  -1   9   4       25.96       30.47      3.14 o 
   0   9   4        0.97        0.76      2.91 o 
   1   9   4        9.42        9.87      2.87 o 
   2   9   4       46.45       53.30      5.68 o 
  -5   0   5      469.85      475.53     14.58 o 
  -3   0   5       83.28       68.79      2.77 o 
  -1   0   5     5434.74     5595.30     40.03 o 
   1   0   5      283.59      312.15      8.91 o 
   3   0   5      617.19      580.84     11.39 o 
   5   0   5      168.28      170.88      7.61 o 
  -6   1   5       38.50       37.28      5.88 o 
  -5   1   5       24.31       21.18      3.88 o 
  -4   1   5      174.68      174.26      3.36 o 
  -3   1   5     1748.94     1874.40     10.97 o 
  -2   1   5      311.24      333.76      2.64 o 
  -1   1   5       36.64       39.35      1.13 o 
   0   1   5      815.41      802.23      4.54 o 
   1   1   5      354.04      363.11      3.55 o 
   2   1   5      212.93      227.43      3.09 o 
   3   1   5       68.08       59.75      2.47 o 
   4   1   5      237.53      227.81      5.94 o 
   5   1   5      129.23      121.89      5.81 o 
   6   1   5        3.80        4.66      4.38 o 
  -6   2   5       11.84        8.54      6.19 o 
  -5   2   5       10.22        8.84      2.90 o 
  -4   2   5      699.32      703.98      6.10 o 
  -3   2   5       64.06       68.65      1.93 o 
  -2   2   5     1406.10     1482.55      9.12 o 
  -1   2   5      322.07      334.96      2.69 o 
   0   2   5     1445.98     1460.44      5.70 o 
   1   2   5        1.18        0.88      0.94 o 
   2   2   5        0.39        1.35      1.46 o 
   3   2   5       36.06       35.13      2.20 o 
   4   2   5       38.21       39.69      3.50 o 
   5   2   5        3.88        1.80      3.85 o 
   6   2   5      151.22      170.88      7.28 o 
  -6   3   5       56.06       44.58      6.83 o 
  -5   3   5       32.09       13.39      8.10 o 
  -4   3   5        8.74        3.94      3.40 o 
  -3   3   5       27.50       25.86      1.94 o 
  -2   3   5      808.25      881.97      9.16 o 
  -1   3   5      122.82      114.96      4.74 o 
   0   3   5      561.21      571.79      2.65 o 
   1   3   5      459.41      432.27      7.78 o 
   2   3   5      185.35      195.15      2.80 o 
   3   3   5        0.85        0.22      1.94 o 
   4   3   5      303.70      299.42      5.79 o 
   5   3   5       86.61       91.49      6.41 o 
   6   3   5       19.16       13.56      4.68 o 
  -6   4   5        9.77        7.83      7.82 o 
  -5   4   5      149.82      156.27      6.57 o 
  -4   4   5       32.77       33.67      4.10 o 
  -3   4   5       33.58       31.78      2.45 o 
  -2   4   5        9.31        9.45      1.86 o 
  -1   4   5     1389.57     1435.32      9.91 o 
   0   4   5      817.55      835.22      3.82 o 
   1   4   5      423.84      446.42      2.64 o 
   2   4   5      580.51      611.96      4.77 o 
   3   4   5       59.43       60.62      1.68 o 
   4   4   5        1.59        0.79      2.91 o 
   5   4   5       19.86       24.26      4.13 o 
  -5   5   5       41.08       46.46      5.25 o 
  -4   5   5      119.59      120.62      5.70 o 
  -3   5   5       16.29       12.14      2.54 o 
  -2   5   5       17.55       19.46      2.43 o 
  -1   5   5        0.00        0.27      0.87 o 
   0   5   5      119.88      120.92      1.66 o 
   1   5   5      152.62      150.32      2.64 o 
   2   5   5       16.80       12.35      1.53 o 
   3   5   5       16.77       16.21      2.13 o 
   4   5   5       43.32       46.88      3.56 o 
   5   5   5        7.40        7.12      3.72 o 
  -5   6   5       19.35       17.91      5.65 o 
  -4   6   5       17.58       16.57      4.80 o 
  -3   6   5       37.22       38.25      2.77 o 
  -2   6   5       38.94       37.68      2.02 o 
  -1   6   5      151.05      146.41      2.44 o 
   0   6   5      639.59      660.26      5.64 o 
   1   6   5       45.73       44.84      1.70 o 
   2   6   5       13.05       14.07      2.73 o 
   3   6   5      109.82      103.74      3.35 o 
   4   6   5        0.05       -0.73      3.06 o 
  -4   7   5       32.78       26.30      5.31 o 
  -3   7   5      178.88      186.87      5.24 o 
  -2   7   5       51.01       47.60      2.06 o 
  -1   7   5        2.22        1.75      0.72 o 
   0   7   5        1.17        0.73      0.70 o 
   1   7   5      149.32      155.76      2.26 o 
   2   7   5        1.54        1.55      1.57 o 
   3   7   5       18.69       17.37      2.61 o 
   4   7   5       13.80       14.74      6.15 o 
  -3   8   5       11.85       11.43      3.76 o 
  -2   8   5        3.84        1.16      3.22 o 
  -1   8   5      146.16      150.56      4.01 o 
   0   8   5        4.06        4.43      2.65 o 
   1   8   5        5.95        2.17      3.06 o 
   2   8   5       54.24       48.27      3.64 o 
   3   8   5        6.34       10.61      4.80 o 
  -1   9   5       25.18       23.32      3.17 o 
   0   9   5       51.81       55.71      3.71 o 
   1   9   5        0.23       -0.17      2.98 o 
  -6   0   6       18.48       18.27      8.37 o 
  -4   0   6       83.76       75.61      3.25 o 
  -2   0   6      351.41      362.91      5.03 o 
   0   0   6     8922.28     8380.17     62.08 o 
   2   0   6      478.02      496.75     12.33 o 
   4   0   6      424.98      429.14      9.23 o 
   6   0   6        3.97        4.40      5.90 o 
  -6   1   6       96.77       88.03      6.60 o 
  -5   1   6      116.49      127.25      4.13 o 
  -4   1   6       14.16       13.31      2.08 o 
  -3   1   6        6.61        6.33      1.39 o 
  -2   1   6        0.19        1.70      1.12 o 
  -1   1   6      108.26       99.24      1.30 o 
   0   1   6        0.07        1.04      1.24 o 
   1   1   6       55.05       43.70      1.90 o 
   2   1   6       47.48       39.56      2.14 o 
   3   1   6      286.33      287.25      4.33 o 
   4   1   6      110.14      113.07      5.04 o 
   5   1   6        0.41       -0.78      4.50 o 
   6   1   6       57.44       47.59      5.19 o 
  -6   2   6       12.85        8.00      5.23 o 
  -5   2   6        0.95        1.44      3.39 o 
  -4   2   6       72.15       74.12      3.40 o 
  -3   2   6      259.18      238.79      2.51 o 
  -2   2   6       89.06       96.46      1.76 o 
  -1   2   6      911.73      913.97      5.79 o 
   0   2   6       44.07       46.22      0.96 o 
   1   2   6     1674.12     1678.98      6.55 o 
   2   2   6       68.91       69.69      2.10 o 
   3   2   6      763.96      796.09     10.55 o 
   4   2   6       84.31       71.37      4.20 o 
   5   2   6       41.05       35.80      4.70 o 
   6   2   6       19.00       16.71      5.36 o 
  -6   3   6       43.30       43.99      6.58 o 
  -5   3   6       77.52       72.42      6.42 o 
  -4   3   6      254.56      271.42      5.20 o 
  -3   3   6        2.12        3.84      2.01 o 
  -2   3   6       44.91       35.02      1.22 o 
  -1   3   6       50.72       41.53      1.35 o 
   0   3   6       87.05       83.51      1.30 o 
   1   3   6      803.77      843.60      3.63 o 
   2   3   6      479.16      499.90      4.11 o 
   3   3   6       50.20       55.59      2.45 o 
   4   3   6      105.49       97.05      4.55 o 
   5   3   6        0.03        1.73      3.76 o 
   6   3   6       43.94       40.98      5.45 o 
  -6   4   6       38.56       44.52      8.52 o 
  -5   4   6        1.29        3.53      4.22 o 
  -4   4   6       76.68       69.53      3.02 o 
  -3   4   6       72.79       74.24      4.08 o 
  -2   4   6        0.80       -0.82      1.91 o 
  -1   4   6      230.17      235.94      2.23 o 
   0   4   6     1403.55     1419.62      5.25 o 
   1   4   6       15.38       11.10      1.02 o 
   2   4   6        4.66        5.14      1.38 o 
   3   4   6       38.33       35.45      1.73 o 
   4   4   6      342.81      316.24     11.44 o 
   5   4   6       25.09       22.62      4.15 o 
  -5   5   6      160.82      175.21      8.44 o 
  -4   5   6       95.69      101.62      8.17 o 
  -3   5   6        3.45        2.74      2.48 o 
  -2   5   6        9.76        9.10      2.00 o 
  -1   5   6      211.52      212.99      2.02 o 
   0   5   6       69.38       73.15      1.62 o 
   1   5   6        0.22        0.11      1.45 o 
   2   5   6      354.11      380.74      3.39 o 
   3   5   6      373.22      382.31      4.49 o 
   4   5   6        1.72       -0.58      3.03 o 
   5   5   6       55.43       48.66      4.42 o 
  -5   6   6        1.81        2.73      5.01 o 
  -4   6   6       57.17       57.99      5.22 o 
  -3   6   6       24.57       25.62      2.46 o 
  -2   6   6       19.10       15.94      2.66 o 
  -1   6   6      163.31      161.60      2.51 o 
   0   6   6        0.01       -0.43      1.25 o 
   1   6   6       62.36       57.00      1.91 o 
   2   6   6        5.95        5.57      1.84 o 
   3   6   6       86.09       90.21      2.85 o 
   4   6   6       27.89       28.71      3.52 o 
  -4   7   6       24.30       25.62      4.14 o 
  -3   7   6        0.02       -1.04      2.94 o 
  -2   7   6      143.60      147.54      2.54 o 
  -1   7   6       12.80       12.11      1.40 o 
   0   7   6       26.44       26.49      1.30 o 
   1   7   6       96.10       99.87      2.20 o 
   2   7   6      127.09      144.96      4.41 o 
   3   7   6       39.41       32.50      2.89 o 
   4   7   6        0.00       -0.66      3.22 o 
  -3   8   6       10.51        8.22      3.45 o 
  -2   8   6       36.01       30.21      3.29 o 
  -1   8   6        2.86        2.79      2.49 o 
   0   8   6        2.28        2.25      2.66 o 
   1   8   6        6.24        5.94      3.21 o 
   2   8   6        3.80        4.66      3.17 o 
   3   8   6        0.14       -1.33      4.67 o 
  -1   9   6       30.26       30.89      3.30 o 
   0   9   6       10.34       13.18      3.15 o 
   1   9   6       34.73       38.42      3.65 o 
  -5   0   7      304.50      309.78      7.89 o 
  -3   0   7     1554.49     1666.83     11.70 o 
  -1   0   7     1626.01     1625.53      4.49 o 
   1   0   7       61.26       49.57      2.78 o 
   3   0   7       77.52       81.13      4.33 o 
   5   0   7      361.31      401.09     10.79 o 
  -6   1   7        3.53        2.53      5.12 o 
  -5   1   7        3.72        2.64      3.50 o 
  -4   1   7      153.57      162.52      2.98 o 
  -3   1   7      142.31      146.69      2.30 o 
  -2   1   7       13.29       14.38      1.19 o 
  -1   1   7        4.44        3.69      0.75 o 
   0   1   7        2.37        0.58      1.50 o 
   1   1   7      611.62      648.85      5.25 o 
   2   1   7       97.32       99.35      2.78 o 
   3   1   7      444.93      473.64      5.47 o 
   4   1   7       92.00       81.52      4.93 o 
   5   1   7       13.99        8.17      3.74 o 
   6   1   7        9.80        6.48      4.36 o 
  -6   2   7      141.18      149.09      8.25 o 
  -5   2   7        3.31        1.27      3.44 o 
  -4   2   7        9.82        8.45      2.53 o 
  -3   2   7        2.84        3.16      1.52 o 
  -2   2   7     1747.45     1732.85      5.57 o 
  -1   2   7      216.06      211.99      2.27 o 
   0   2   7      386.16      386.31      6.47 o 
   1   2   7      310.60      326.04      3.25 o 
   2   2   7      561.57      571.98      4.03 o 
   3   2   7        4.85        3.51      2.15 o 
   4   2   7       60.21       53.73      4.01 o 
   5   2   7       25.56       20.68      4.37 o 
   6   2   7       51.54       59.18      5.38 o 
  -6   3   7       24.73       18.86      6.31 o 
  -5   3   7      154.66      145.70      6.92 o 
  -4   3   7      256.49      256.96      4.83 o 
  -3   3   7        3.08        1.86      1.34 o 
  -2   3   7       26.38       21.63      1.31 o 
  -1   3   7       61.17       54.65      2.22 o 
   0   3   7      220.94      223.18      1.94 o 
   1   3   7      195.96      221.87      2.30 o 
   2   3   7       90.85       89.26      2.21 o 
   3   3   7       79.83       82.73      2.84 o 
   4   3   7       75.09       69.27      4.02 o 
   5   3   7       42.40       44.27      4.40 o 
  -5   4   7       81.19       86.55      5.95 o 
  -4   4   7       47.13       43.37      3.29 o 
  -3   4   7      340.50      344.24      6.10 o 
  -2   4   7      266.89      270.39      3.31 o 
  -1   4   7      559.91      561.91      3.63 o 
   0   4   7       58.48       62.19      1.50 o 
   1   4   7       86.70       80.18      1.62 o 
   2   4   7       27.47       24.33      1.59 o 
   3   4   7        3.89        4.18      1.89 o 
   4   4   7        5.59        5.12      1.79 o 
   5   4   7        1.08        4.33      3.76 o 
  -5   5   7       10.10        7.06      4.40 o 
  -4   5   7       33.68       43.28      2.94 o 
  -3   5   7      187.18      180.72      6.22 o 
  -2   5   7       52.60       49.55      2.41 o 
  -1   5   7       17.98       17.05      1.20 o 
   0   5   7       58.09       64.55      1.78 o 
   1   5   7        3.19        3.15      1.67 o 
   2   5   7       68.81       68.76      1.87 o 
   3   5   7      195.16      193.26      4.50 o 
   4   5   7       23.63       27.95      3.47 o 
   5   5   7        0.64        1.50      3.81 o 
  -4   6   7        3.29        2.18      4.58 o 
  -3   6   7        2.82        1.23      2.15 o 
  -2   6   7      346.92      342.61      6.77 o 
  -1   6   7      126.91      125.27      1.89 o 
   0   6   7       25.43       23.26      1.53 o 
   1   6   7      140.79      139.56      2.76 o 
   2   6   7        8.86        9.00      1.70 o 
   3   6   7        8.24        5.91      2.79 o 
   4   6   7        4.58        8.80      3.35 o 
  -4   7   7       24.11       22.55      4.09 o 
  -3   7   7       11.01       14.31      3.28 o 
  -2   7   7        9.04        8.35      2.14 o 
  -1   7   7      105.24      114.00      2.35 o 
   0   7   7       55.09       55.70      1.92 o 
   1   7   7        4.97        5.45      1.59 o 
   2   7   7       74.93       74.91      3.54 o 
   3   7   7       13.53       17.12      2.80 o 
  -3   8   7        4.69        3.95      3.33 o 
  -2   8   7        9.92       10.48      3.06 o 
  -1   8   7      160.21      154.20      3.96 o 
   0   8   7        6.71        4.79      3.22 o 
   1   8   7       19.63       22.19      3.43 o 
   2   8   7       71.45       64.35      5.26 o 
   0   9   7       19.27       20.58      3.93 o 
  -6   0   8        3.74        4.41      9.30 o 
  -4   0   8      125.94      124.73      3.27 o 
  -2   0   8      965.28      990.84      6.82 o 
   0   0   8      726.65      725.76     11.20 o 
   2   0   8     1415.98     1486.75     12.03 o 
   4   0   8       99.46       91.28      6.29 o 
   6   0   8      221.94      223.33     10.17 o 
  -6   1   8       73.52       72.08      6.18 o 
  -5   1   8        5.49        6.28      3.45 o 
  -4   1   8       25.02       24.76      2.20 o 
  -3   1   8      139.91      139.81      2.33 o 
  -2   1   8       66.79       64.10      1.57 o 
  -1   1   8       69.05       86.90      1.42 o 
   0   1   8     1578.35     1717.46      8.90 o 
   1   1   8      442.79      465.03     12.56 o 
   2   1   8      171.27      172.52      2.81 o 
   3   1   8       69.96       75.34      4.37 o 
   4   1   8        2.06        1.30      3.27 o 
   5   1   8      109.45      101.21      5.90 o 
  -6   2   8        5.90        4.63      4.31 o 
  -5   2   8        5.30        4.13      3.53 o 
  -4   2   8        7.74        8.96      2.05 o 
  -3   2   8       23.55       25.86      1.69 o 
  -2   2   8       40.59       45.60      1.82 o 
  -1   2   8     2263.05     2312.28     11.18 o 
   0   2   8        8.84        8.66      1.66 o 
   1   2   8      318.93      338.54      3.01 o 
   2   2   8       91.00       79.33      2.11 o 
   3   2   8      559.54      589.16      8.06 o 
   4   2   8      158.59      156.26      5.33 o 
   5   2   8      244.89      253.17      7.38 o 
  -6   3   8       42.95       49.06      5.02 o 
  -5   3   8        5.33        5.53      4.50 o 
  -4   3   8       16.32       14.56      2.76 o 
  -3   3   8      126.48      132.56      2.41 o 
  -2   3   8      110.56      111.30      1.98 o 
  -1   3   8      180.51      184.48      2.48 o 
   0   3   8        2.20        1.25      0.93 o 
   1   3   8      173.04      184.16      1.93 o 
   2   3   8      413.62      434.56      6.14 o 
   3   3   8        0.34        0.70      2.49 o 
   4   3   8      161.93      152.67      7.37 o 
   5   3   8       19.88       17.68      4.11 o 
  -5   4   8       89.67       82.16      5.86 o 
  -4   4   8       11.97       14.48      2.83 o 
  -3   4   8       71.64       63.73      3.57 o 
  -2   4   8      254.28      254.78      6.09 o 
  -1   4   8       16.35       15.58      1.32 o 
   0   4   8      176.39      179.42      2.71 o 
   1   4   8        0.10        0.17      1.43 o 
   2   4   8      358.73      367.87      4.20 o 
   3   4   8       93.21       85.04      2.68 o 
   4   4   8       97.37       90.13      3.06 o 
   5   4   8        6.44        6.31      4.03 o 
  -5   5   8       22.56       18.00      5.29 o 
  -4   5   8        2.56        1.26      2.82 o 
  -3   5   8       70.70       80.10      4.69 o 
  -2   5   8       25.25       22.63      2.20 o 
  -1   5   8       22.22       22.29      1.37 o 
   0   5   8       46.60       42.36      1.79 o 
   1   5   8      333.29      351.49      3.57 o 
   2   5   8       13.48       12.10      1.51 o 
   3   5   8        0.74        0.20      1.92 o 
   4   5   8       93.94      104.13      4.43 o 
  -4   6   8       19.28       16.52      4.95 o 
  -3   6   8       40.88       28.97      3.33 o 
  -2   6   8       51.43       46.49      2.81 o 
  -1   6   8       92.16       92.01      1.88 o 
   0   6   8        2.07        1.12      1.54 o 
   1   6   8       14.86       12.53      1.80 o 
   2   6   8       43.50       43.77      2.19 o 
   3   6   8      132.35      123.75      4.12 o 
   4   6   8        0.13       -0.48      3.33 o 
  -4   7   8       18.68       19.87      4.04 o 
  -3   7   8        3.03        2.24      3.16 o 
  -2   7   8       51.01       56.67      2.77 o 
  -1   7   8       10.08        8.01      1.33 o 
   0   7   8      127.20      135.50      2.95 o 
   1   7   8        5.96        6.99      2.43 o 
   2   7   8       86.46       89.11      3.16 o 
   3   7   8        5.04        7.16      2.79 o 
  -2   8   8       37.37       32.48      3.26 o 
  -1   8   8        6.18        7.39      2.48 o 
   0   8   8        0.97        2.09      3.36 o 
   1   8   8       50.59       52.35      3.90 o 
   2   8   8        0.38        0.30      4.35 o 
  -5   0   9       58.50       51.29      5.12 o 
  -3   0   9     1257.16     1260.69     10.21 o 
  -1   0   9       49.59       59.54      2.10 o 
   1   0   9     1645.16     1696.46     10.39 o 
   3   0   9      244.88      229.98      8.09 o 
   5   0   9      122.21      117.23      7.47 o 
  -6   1   9       29.20       25.86      4.39 o 
  -5   1   9       53.69       44.81      4.01 o 
  -4   1   9       19.70       19.39      1.87 o 
  -3   1   9       50.12       52.53      1.95 o 
  -2   1   9        0.07        0.06      0.90 o 
  -1   1   9        1.95        5.98      0.89 o 
   0   1   9       48.26       48.45      3.22 o 
   1   1   9       87.75       73.53      2.10 o 
   2   1   9       70.04       66.25      2.09 o 
   3   1   9      300.52      321.67      9.98 o 
   4   1   9       61.67       59.20      4.46 o 
   5   1   9       42.10       30.57      5.04 o 
  -6   2   9       78.17       74.83      5.08 o 
  -5   2   9       24.20       19.66      3.80 o 
  -4   2   9      616.16      612.73      5.12 o 
  -3   2   9       92.60       93.68      2.08 o 
  -2   2   9      700.09      685.50      5.03 o 
  -1   2   9       16.42       16.14      0.92 o 
   0   2   9      573.95      539.69      5.55 o 
   1   2   9       26.87       21.52      1.21 o 
   2   2   9      267.37      269.49      3.39 o 
   3   2   9      331.80      351.21     10.78 o 
   4   2   9       57.94       62.33      4.27 o 
   5   2   9        0.68        3.33      4.54 o 
  -5   3   9       80.51       82.32      3.67 o 
  -4   3   9       75.80       75.87      3.70 o 
  -3   3   9        9.10        7.42      1.73 o 
  -2   3   9        0.08        0.79      1.92 o 
  -1   3   9      258.53      291.20      2.55 o 
   0   3   9       34.46       29.89      1.51 o 
   1   3   9        0.21        0.32      1.04 o 
   2   3   9      329.90      348.78      6.65 o 
   3   3   9        8.08        6.75      2.54 o 
   4   3   9       21.15       25.37      3.64 o 
   5   3   9       27.87       23.93      4.37 o 
  -5   4   9        3.34        1.53      4.13 o 
  -4   4   9        2.46        1.50      2.65 o 
  -3   4   9      529.92      538.30      6.50 o 
  -2   4   9      134.14      133.71      2.69 o 
  -1   4   9        0.08        0.40      1.05 o 
   0   4   9      261.20      277.17      2.99 o 
   1   4   9      258.67      257.75      2.57 o 
   2   4   9        0.08        0.52      1.68 o 
   3   4   9       74.14       82.66      2.76 o 
   4   4   9       40.74       38.74      3.77 o 
   5   4   9       30.12       25.52      4.37 o 
  -5   5   9       88.73       80.58      5.91 o 
  -4   5   9       39.54       38.91      4.83 o 
  -3   5   9       20.09       20.14      2.89 o 
  -2   5   9      106.95      115.89      2.85 o 
  -1   5   9      343.04      352.88      2.99 o 
   0   5   9       17.50       19.39      1.90 o 
   1   5   9      166.53      167.91      2.76 o 
   2   5   9       17.18       18.24      1.58 o 
   3   5   9       10.92        9.09      2.28 o 
   4   5   9        3.22        1.83      3.38 o 
  -4   6   9       39.16       38.63      5.16 o 
  -3   6   9       62.33       59.08      3.52 o 
  -2   6   9      143.09      139.08      3.09 o 
  -1   6   9        0.65        0.74      1.24 o 
   0   6   9      247.28      271.18      3.85 o 
   1   6   9      187.23      196.07      3.25 o 
   2   6   9        0.12       -0.65      1.97 o 
   3   6   9        0.66       -0.65      2.87 o 
   4   6   9       17.03       20.85      3.71 o 
  -3   7   9        2.65        3.43      2.95 o 
  -2   7   9       21.85       18.45      2.09 o 
  -1   7   9        5.76        8.04      1.90 o 
   0   7   9        9.14        7.56      2.25 o 
   1   7   9        0.20        0.90      2.11 o 
   2   7   9       65.68       68.62      3.15 o 
   3   7   9       45.50       46.75      3.30 o 
  -2   8   9       13.85       17.57      2.69 o 
  -1   8   9        1.24        2.24      2.44 o 
   0   8   9        1.46        1.65      3.27 o 
   1   8   9       99.07      103.38      5.55 o 
  -6   0  10        7.44        3.98      7.88 o 
  -4   0  10       14.97       13.57      2.70 o 
  -2   0  10      615.94      643.93      5.04 o 
   0   0  10      418.68      435.56      7.16 o 
   2   0  10     1268.49     1323.38     11.82 o 
   4   0  10      745.97      740.10     22.39 o 
  -6   1  10        9.27        8.95      4.35 o 
  -5   1  10       24.65       20.81      3.17 o 
  -4   1  10      127.70      134.11      2.41 o 
  -3   1  10       15.31       14.51      1.65 o 
  -2   1  10        4.90        5.05      0.92 o 
  -1   1  10       68.52       67.81      1.69 o 
   0   1  10       39.09       34.45      1.50 o 
   1   1  10       15.41        9.32      1.14 o 
   2   1  10      242.06      251.55      4.00 o 
   3   1  10      157.21      157.52      5.57 o 
   4   1  10        5.07        3.64      3.41 o 
   5   1  10       13.88       11.73      4.58 o 
  -5   2  10        9.09       14.14      3.11 o 
  -4   2  10       11.30        9.07      2.12 o 
  -3   2  10      106.07      108.40      2.26 o 
  -2   2  10        2.70        2.58      0.80 o 
  -1   2  10      133.74      122.22      3.39 o 
   0   2  10        0.00       -0.17      1.74 o 
   1   2  10      823.83      830.35      7.05 o 
   2   2  10      174.12      169.30      3.11 o 
   3   2  10      133.24      126.35      4.31 o 
   4   2  10        0.06        1.09      3.38 o 
   5   2  10      236.20      256.66      7.46 o 
  -5   3  10        1.09        2.37      2.92 o 
  -4   3  10       31.16       34.49      2.26 o 
  -3   3  10       37.27       34.85      1.97 o 
  -2   3  10      176.96      166.95      4.12 o 
  -1   3  10       41.79       43.66      1.14 o 
   0   3  10       83.36       73.71      1.85 o 
   1   3  10        0.95        0.56      1.19 o 
   2   3  10        2.56        1.35      1.77 o 
   3   3  10      162.85      172.22      3.87 o 
   4   3  10      356.47      391.43      7.59 o 
   5   3  10        6.45        5.16      4.35 o 
  -5   4  10        9.90        7.50      4.40 o 
  -4   4  10        0.09        1.34      2.91 o 
  -3   4  10       22.66       22.58      1.61 o 
  -2   4  10       53.45       50.78      2.13 o 
  -1   4  10       91.77       91.86      1.91 o 
   0   4  10       12.32       10.74      1.48 o 
   1   4  10        0.43        0.72      1.34 o 
   2   4  10        0.43        0.62      1.55 o 
   3   4  10        8.23       11.35      2.58 o 
   4   4  10      221.44      233.18      5.59 o 
  -4   5  10       11.81       10.26      4.50 o 
  -3   5  10        1.50        3.48      2.06 o 
  -2   5  10       77.54       67.11      1.98 o 
  -1   5  10      138.30      142.75      2.46 o 
   0   5  10       10.08        8.22      1.76 o 
   1   5  10       32.13       30.25      1.80 o 
   2   5  10       13.12       12.94      1.89 o 
   3   5  10       90.71       95.06      3.78 o 
   4   5  10       58.98       52.69      4.12 o 
  -4   6  10        5.38        6.61      5.16 o 
  -3   6  10       19.08       19.11      3.02 o 
  -2   6  10        7.92        9.12      1.69 o 
  -1   6  10       11.80        9.95      1.50 o 
   0   6  10      214.47      230.25      3.36 o 
   1   6  10       28.25       24.55      1.92 o 
   2   6  10       27.79       27.27      2.58 o 
   3   6  10        1.45       -0.12      2.92 o 
  -3   7  10        0.30        0.15      4.71 o 
  -2   7  10        4.76        4.55      1.77 o 
  -1   7  10        7.62        6.61      2.03 o 
   0   7  10       87.95       92.35      3.49 o 
   1   7  10        2.96        2.98      2.30 o 
   2   7  10       34.67       31.64      2.88 o 
  -1   8  10        1.65        2.44      2.98 o 
   0   8  10       12.97       15.44      3.43 o 
   1   8  10      127.05      131.18      5.07 o 
  -5   0  11      399.00      409.64      9.94 o 
  -3   0  11        9.75        9.19      1.84 o 
  -1   0  11     1089.68     1082.67     14.23 o 
   1   0  11        7.95        5.27      1.57 o 
   3   0  11      442.51      453.98      7.11 o 
   5   0  11       22.19       10.38      5.37 o 
  -5   1  11        4.69        5.14      2.60 o 
  -4   1  11        3.90        2.97      1.64 o 
  -3   1  11      212.71      222.33      2.64 o 
  -2   1  11      104.16      103.66      2.45 o 
  -1   1  11        1.13        1.23      1.26 o 
   0   1  11       30.19       32.07      1.60 o 
   1   1  11       48.41       40.98      1.48 o 
   2   1  11      308.59      311.59      5.82 o 
   3   1  11      579.39      596.23     11.85 o 
   4   1  11        0.55        2.78      4.13 o 
   5   1  11        8.54        6.28      4.07 o 
  -5   2  11        0.85        1.40      2.50 o 
  -4   2  11      375.21      377.60     10.63 o 
  -3   2  11       98.57       96.13      2.19 o 
  -2   2  11      545.15      552.24      3.49 o 
  -1   2  11      542.17      564.07      5.14 o 
   0   2  11      652.07      656.28      7.36 o 
   1   2  11      159.31      164.54      2.76 o 
   2   2  11        1.96        3.05      1.96 o 
   3   2  11       24.87       22.84      3.41 o 
   4   2  11      239.54      263.08      9.01 o 
   5   2  11        9.59       10.10      4.30 o 
  -5   3  11       14.46        9.96      3.07 o 
  -4   3  11        0.03       -0.09      2.03 o 
  -3   3  11        2.35        4.22      1.88 o 
  -2   3  11      166.52      160.26      2.60 o 
  -1   3  11       19.40       21.29      0.93 o 
   0   3  11       97.04       94.82      2.61 o 
   1   3  11      293.91      307.28      2.87 o 
   2   3  11      259.52      268.45      4.35 o 
   3   3  11        4.86        3.05      3.21 o 
   4   3  11        3.95        3.69      3.45 o 
  -5   4  11      103.85      109.75      5.38 o 
  -4   4  11       60.79       61.80      5.15 o 
  -3   4  11       74.23       70.88      3.21 o 
  -2   4  11       11.64        9.12      1.06 o 
  -1   4  11     1386.41     1433.50      9.21 o 
   0   4  11      774.06      828.34     13.51 o 
   1   4  11      289.68      292.80      2.87 o 
   2   4  11      212.16      207.17      4.67 o 
   3   4  11       97.16      101.96      3.90 o 
   4   4  11        0.61        2.22      3.39 o 
  -4   5  11        2.01       -0.07      4.18 o 
  -3   5  11        0.34        1.07      2.12 o 
  -2   5  11       55.75       62.07      2.70 o 
  -1   5  11        0.01        0.25      1.49 o 
   0   5  11       62.71       62.30      2.12 o 
   1   5  11      243.81      251.90      3.02 o 
   2   5  11       65.15       65.23      2.63 o 
   3   5  11       18.83       14.70      2.51 o 
   4   5  11       10.60        9.98      3.64 o 
  -3   6  11       14.32       13.36      4.50 o 
  -2   6  11        8.25        7.03      1.67 o 
  -1   6  11       12.49       13.58      1.86 o 
   0   6  11      639.02      675.77      9.81 o 
   1   6  11        0.30       -0.64      2.30 o 
   2   6  11       33.94       36.43      2.48 o 
   3   6  11       85.24       85.43      3.81 o 
  -2   7  11       20.79       20.96      2.37 o 
  -1   7  11        9.03        9.36      2.11 o 
   0   7  11      121.51      119.15      3.29 o 
   1   7  11       65.09       73.58      4.06 o 
   2   7  11       11.89       10.35      2.74 o 
  -4   0  12       24.05       22.74      2.40 o 
  -2   0  12     1219.75     1285.38     10.99 o 
   0   0  12       32.75       25.29      4.64 o 
   2   0  12      385.74      387.30     10.95 o 
   4   0  12      146.80      161.71     13.21 o 
  -5   1  12       31.03       32.09      2.98 o 
  -4   1  12        0.03       -0.40      1.70 o 
  -3   1  12        0.60        1.61      1.39 o 
  -2   1  12        0.09        0.11      1.07 o 
  -1   1  12        7.57        7.00      1.49 o 
   0   1  12        4.91        4.56      1.39 o 
   1   1  12       58.37       55.16      1.97 o 
   2   1  12      509.28      523.86      9.38 o 
   3   1  12       24.99       27.46      3.82 o 
   4   1  12       23.87       25.15      5.20 o 
   5   1  12        0.37        2.95      4.06 o 
  -5   2  12       30.64       32.26      2.90 o 
  -4   2  12       42.81       38.75      2.29 o 
  -3   2  12       60.47       60.14      1.52 o 
  -2   2  12      345.22      330.00     10.91 o 
  -1   2  12      213.03      220.70      3.10 o 
   0   2  12       20.53       20.47      1.96 o 
   1   2  12       45.74       43.35      1.91 o 
   2   2  12       34.30       29.36      2.39 o 
   3   2  12      322.51      340.52      6.63 o 
   4   2  12        0.15       -1.69      3.47 o 
  -5   3  12       18.15       18.70      3.41 o 
  -4   3  12       56.26       64.04      2.80 o 
  -3   3  12        5.50        4.42      1.92 o 
  -2   3  12        1.28        2.22      1.38 o 
  -1   3  12       54.95       55.66      2.35 o 
   0   3  12        5.57        4.05      2.11 o 
   1   3  12      261.40      272.81      3.99 o 
   2   3  12       37.56       27.48      2.03 o 
   3   3  12       10.59       13.10      4.44 o 
   4   3  12        0.77        3.07      3.82 o 
  -4   4  12       17.33       14.42      3.83 o 
  -3   4  12        5.80        6.45      1.35 o 
  -2   4  12        0.55        0.44      1.95 o 
  -1   4  12      235.96      248.50      2.50 o 
   0   4  12       23.60       21.41      1.36 o 
   1   4  12       25.87       22.06      1.69 o 
   2   4  12       14.04        9.88      1.82 o 
   3   4  12       14.53        8.22      2.91 o 
   4   4  12       51.78       57.99      4.49 o 
  -4   5  12       42.61       41.76      5.17 o 
  -3   5  12        0.55       -1.37      3.62 o 
  -2   5  12        0.04       -0.42      1.90 o 
  -1   5  12        4.66        2.38      1.49 o 
   0   5  12        9.25       10.45      1.94 o 
   1   5  12        8.59        9.00      1.99 o 
   2   5  12        0.07       -0.83      2.49 o 
   3   5  12       21.89       25.41      2.78 o 
  -3   6  12       20.92       24.86      5.02 o 
  -2   6  12        0.45        0.73      2.14 o 
  -1   6  12       16.58       14.30      2.17 o 
   0   6  12        6.57        4.34      2.16 o 
   1   6  12       26.14       21.53      2.64 o 
   2   6  12        0.02       -0.17      2.56 o 
  -2   7  12       16.03       16.67      2.66 o 
  -1   7  12       12.24       10.89      2.49 o 
   0   7  12        1.65        4.16      2.58 o 
   1   7  12        1.92        3.76      3.16 o 
  -5   0  13      117.59      131.55      5.26 o 
  -3   0  13     1935.22     2096.02     17.02 o 
  -1   0  13      292.89      314.34     11.26 o 
   1   0  13      143.74      130.60      2.44 o 
   3   0  13      127.91      126.40      4.77 o 
  -5   1  13        0.20        2.20      2.71 o 
  -4   1  13       28.39       26.06      2.45 o 
  -3   1  13        2.23        1.20      1.24 o 
  -2   1  13       34.96       29.22      2.07 o 
  -1   1  13       54.52       57.15      2.18 o 
   0   1  13       88.19       88.44      2.11 o 
   1   1  13        2.65        2.17      1.21 o 
   2   1  13        7.31        5.30      1.63 o 
   3   1  13      143.46      147.93      5.62 o 
   4   1  13       61.06       58.81      4.49 o 
  -5   2  13        1.69        1.90      3.23 o 
  -4   2  13       57.61       52.76      2.69 o 
  -3   2  13      133.31      132.54      4.32 o 
  -2   2  13     1053.94     1075.74     16.63 o 
  -1   2  13       65.98       67.75      2.31 o 
   0   2  13        2.55        1.92      1.83 o 
   1   2  13      263.34      264.90      5.13 o 
   2   2  13      400.75      418.63      5.46 o 
   3   2  13        0.03       -0.60      4.77 o 
   4   2  13        4.46        4.20      3.79 o 
  -4   3  13       31.47       32.58      2.60 o 
  -3   3  13       15.88       16.00      2.22 o 
  -2   3  13       47.35       43.97      1.47 o 
  -1   3  13      100.13      105.61      3.37 o 
   0   3  13       66.47       58.48      2.63 o 
   1   3  13      378.57      410.00      4.63 o 
   2   3  13        0.10        1.32      1.54 o 
   3   3  13        4.39        0.19      4.56 o 
   4   3  13       35.49       32.02      6.46 o 
  -4   4  13       14.02       11.31      3.88 o 
  -3   4  13       66.11       65.13      2.64 o 
  -2   4  13       37.83       39.17      1.40 o 
  -1   4  13      139.09      140.07      3.10 o 
   0   4  13        3.95        3.38      2.17 o 
   1   4  13      244.81      259.74      3.82 o 
   2   4  13      150.15      160.84      4.07 o 
   3   4  13       24.13       24.82      5.23 o 
  -3   5  13       25.06       26.29      4.06 o 
  -2   5  13        2.64        2.95      2.62 o 
  -1   5  13       54.15       45.72      2.08 o 
   0   5  13      262.81      281.28      3.75 o 
   1   5  13      278.68      291.96      6.76 o 
   2   5  13        2.34        5.13      3.07 o 
   3   5  13       26.77       24.67      3.98 o 
  -3   6  13       27.55       29.68      4.47 o 
  -2   6  13       66.06       66.13      4.43 o 
  -1   6  13       92.62       96.69      3.49 o 
   0   6  13        7.45        7.37      2.75 o 
   1   6  13       73.16       66.17      3.74 o 
   2   6  13      125.01      125.42      5.03 o 
  -1   7  13       55.80       59.46      3.25 o 
   0   7  13      134.96      135.78      4.23 o 
  -4   0  14        7.86        8.78      3.29 o 
  -2   0  14      146.71      151.81      4.74 o 
   0   0  14      332.15      356.81      7.42 o 
   2   0  14       58.41       58.70      2.41 o 
   4   0  14       49.71       49.72      8.08 o 
  -5   1  14       18.18       19.25      2.74 o 
  -4   1  14       21.95       18.93      2.42 o 
  -3   1  14        2.87        2.75      2.04 o 
  -2   1  14       78.88       78.31      3.32 o 
  -1   1  14        5.07        4.90      2.16 o 
   0   1  14       15.99       11.47      1.49 o 
   1   1  14       11.15       12.57      1.86 o 
   2   1  14        3.81        1.85      1.31 o 
   3   1  14       41.56       39.64      6.21 o 
   4   1  14        2.60        8.01      4.18 o 
  -4   2  14      118.62      124.47      3.33 o 
  -3   2  14      312.50      332.45      4.79 o 
  -2   2  14        7.55        5.30      0.80 o 
  -1   2  14       53.96       52.90      2.20 o 
   0   2  14       18.11       11.77      1.91 o 
   1   2  14       19.12       12.72      2.51 o 
   2   2  14       10.23        7.39      1.39 o 
   3   2  14       84.40       89.35      6.93 o 
   4   2  14       25.24       18.99      5.40 o 
  -4   3  14        1.90        2.16      2.76 o 
  -3   3  14        0.06       -0.52      2.10 o 
  -2   3  14        4.24        4.87      0.77 o 
  -1   3  14        0.93       -0.90      1.82 o 
   0   3  14       91.77       96.11      2.98 o 
   1   3  14        8.28        7.54      1.40 o 
   2   3  14       94.33      107.46      8.12 o 
   3   3  14        6.40        7.05      4.63 o 
  -4   4  14      203.48      217.64      7.23 o 
  -3   4  14        0.00        1.22      3.38 o 
  -2   4  14       37.25       29.08      2.85 o 
  -1   4  14        0.03        0.38      2.16 o 
   0   4  14        2.57        2.30      2.38 o 
   1   4  14        0.23       -0.33      2.91 o 
   2   4  14        3.90       -0.02      3.61 o 
   3   4  14       23.48       22.58      5.73 o 
  -3   5  14       37.45       42.04      4.38 o 
  -2   5  14        1.87        1.56      2.61 o 
  -1   5  14        0.28       -0.91      2.44 o 
   0   5  14      176.60      176.91      4.31 o 
   1   5  14       48.86       50.29      3.79 o 
   2   5  14       11.87       11.67      3.42 o 
  -2   6  14        2.47        0.19      3.10 o 
  -1   6  14        0.08       -1.21      2.48 o 
   0   6  14       14.83       14.22      2.92 o 
   1   6  14        0.22        2.21      2.84 o 
  -3   0  15      246.55      267.74     17.13 o 
  -1   0  15      190.66      172.34      9.34 o 
   1   0  15       29.17       30.60      4.07 o 
   3   0  15      211.17      206.21     12.00 o 
  -4   1  15        0.11        0.68      2.27 o 
  -3   1  15       24.11       20.87      2.21 o 
  -2   1  15        9.09        6.56      2.35 o 
  -1   1  15      212.26      211.96      4.94 o 
   0   1  15       14.41       16.12      1.20 o 
   1   1  15        8.48        5.26      1.82 o 
   2   1  15       35.15       30.60      4.77 o 
   3   1  15       16.54       10.76      4.90 o 
  -4   2  15      190.26      193.75      4.33 o 
  -3   2  15        1.78        0.86      2.57 o 
  -2   2  15       11.59       10.55      2.43 o 
  -1   2  15        2.92        2.17      1.82 o 
   0   2  15      274.21      273.76      3.80 o 
   1   2  15      110.03      108.31      4.42 o 
   2   2  15       39.25       34.22      4.73 o 
   3   2  15        0.05        2.16      4.53 o 
  -4   3  15        8.53        7.35      3.25 o 
  -3   3  15        0.40        0.71      2.63 o 
  -2   3  15       28.10       23.54      3.00 o 
  -1   3  15       14.44        9.29      2.17 o 
   0   3  15       41.48       42.05      3.15 o 
   1   3  15       12.15        6.95      3.31 o 
   2   3  15       82.68       74.91      4.92 o 
   3   3  15       49.85       49.91      6.74 o 
  -3   4  15       53.62       51.85      4.03 o 
  -2   4  15        8.23        9.79      2.43 o 
  -1   4  15        0.29        1.27      2.54 o 
   0   4  15       51.16       52.83      3.11 o 
   1   4  15      127.21      128.67      4.69 o 
   2   4  15       44.06       42.25      4.32 o 
  -2   5  15        0.16       -0.85      2.79 o 
  -1   5  15        8.05        7.26      2.71 o 
   0   5  15        0.52       -1.09      2.67 o 
   1   5  15       36.47       32.18      3.71 o 
   2   5  15       19.96       21.88      3.59 o 
  -1   6  15       30.03       27.25      3.08 o 
   0   6  15       25.59       27.51      3.17 o 
  -4   0  16       66.76       64.11      6.06 o 
  -2   0  16       78.84       77.23      8.18 o 
   0   0  16      367.73      348.08      9.82 o 
   2   0  16       91.63      105.89      9.66 o 
  -4   1  16        0.38        0.10      2.75 o 
  -3   1  16        7.43        8.06      2.59 o 
  -2   1  16       69.85       64.75      3.89 o 
  -1   1  16       24.18       21.22      2.48 o 
   0   1  16       44.30       39.57      1.92 o 
   1   1  16       67.60       69.42      2.09 o 
   2   1  16       17.19        9.66      4.54 o 
   3   1  16        1.53        2.51      5.27 o 
  -3   2  16        0.02        0.33      2.73 o 
  -2   2  16       40.33       35.72      2.89 o 
  -1   2  16      233.72      245.31      4.33 o 
   0   2  16       60.26       53.93      3.13 o 
   1   2  16        0.01        0.08      3.13 o 
   2   2  16        4.65        5.47      4.33 o 
   3   2  16        5.73        4.84      6.00 o 
  -3   3  16        0.10       -0.08      2.83 o 
  -2   3  16       13.07       14.38      2.89 o 
  -1   3  16       23.36       18.34      2.59 o 
   0   3  16       40.98       47.95      3.01 o 
   1   3  16       36.26       30.36      3.99 o 
   2   3  16        7.65        8.40      4.10 o 
  -3   4  16        9.99       10.60      3.19 o 
  -2   4  16       99.52      102.23      3.40 o 
  -1   4  16        3.75        4.49      2.61 o 
   0   4  16       14.01       11.55      2.70 o 
   1   4  16       23.19       22.26      3.00 o 
   2   4  16       43.96       55.35      6.19 o 
  -1   5  16       23.56       27.70      3.21 o 
   0   5  16        7.32        7.19      2.93 o 
   1   5  16       29.47       35.50      3.36 o 
  -3   0  17       23.32       17.60      5.63 o 
  -1   0  17      267.10      271.32     12.23 o 
   1   0  17       26.86       16.66      7.43 o 
  -3   1  17        4.58        3.96      4.14 o 
  -2   1  17        4.23        5.40      5.44 o 
  -1   1  17        0.04        0.33      4.82 o 
   0   1  17        0.89       -0.71      2.49 o 
   1   1  17       17.65       16.63      3.33 o 
   2   1  17       30.13       35.05      6.33 o 
  -3   2  17        1.29        2.54      3.85 o 
  -2   2  17       40.14       43.34      4.97 o 
  -1   2  17        5.44        1.31      4.75 o 
   0   2  17        3.53        3.86      3.09 o 
   1   2  17        0.01        0.41      3.35 o 
   2   2  17       42.90       38.23      4.51 o 
  -2   3  17       28.64       27.16      3.48 o 
  -1   3  17        3.97        5.78      3.10 o 
   0   3  17       26.71       21.42      3.62 o 
   1   3  17        4.25        5.90      3.40 o 
   2   3  17       34.66       39.03      4.65 o 
  -2   4  17        3.59        2.65      3.03 o 
  -1   4  17        6.24        5.75      3.13 o 
   0   4  17       36.17       38.25      3.19 o 
   1   4  17       20.25       17.15      2.96 o 
  -2   0  18      122.81      141.54     11.54 o 
   0   0  18       42.60       54.36      8.69 o 
   2   0  18        1.21        1.14      8.75 o 
  -2   1  18       10.65       11.18      3.99 o 
  -1   1  18       19.84       25.04      5.04 o 
   0   1  18        7.33        4.94      4.45 o 
   1   1  18        1.93        3.08      5.77 o 
  -2   2  18        5.07        5.94      4.11 o 
  -1   2  18       74.51       76.41      6.34 o 
   0   2  18        0.06       -0.05      4.47 o 
   1   2  18       58.63       59.98      6.59 o 
  -1   3  18       31.14       32.43      4.87 o 
   0   3  18        6.97        9.97      3.35 o 
  -1   0  19        0.05       -3.55      8.32 o 
  -1   1  19        0.25       -2.90      4.98 o 
   0   1  19       13.35       15.34      6.22 o 
                                                 
